# Supplementary material for: Establishment of a Genetic Transformation System for Hippophae gyantsensis and the Regulatory Role of Hgfw2.2 and Hgfw3.2 in Fruit Size
Source: Plants (Basel). 2026 May 25;15(11):1615. doi: 10.3390/plants15111615 (PMC13259120; doi:10.3390/plants15111615)
Supplement: Supplementary file 1 [file plants-15-01615-s001.zip]

Archive with 1 entries (1 files):
- plants-4298883-supplementary.pdf
